# Supplementary material for: Variation in the onset of CO2-induced anxiety in female Sprague Dawley rats
Source: Sci Rep. 2019 Dec 12;9:19007. doi: 10.1038/s41598-019-55493-0 (PMC6908729; doi:10.1038/s41598-019-55493-0)
Supplement: Supplementary file 1 — Supplementary Data [file 41598_2019_55493_MOESM1_ESM.xlsx]

## Sheet: Information
Rat ID	1	5	7	6	11	4
Treatment	0: control	1: midazolam
Exposure number	0: 1rst	1: second	2: third
Rewards eaten	number
Latency	seconds

## Sheet: Co2_trials
Rat ID	Repetiton	Treatment	Latency (s)	Rewards (no)	CO2%
1	0	0	12	1	5.8281
5	0	0	17	2	7.8641
6	0	0	22	2	9.74041
7	0	0	35	3	13.8523
11	0	0	38	3	14.7707
4	0	0	40	3	15.4491
1	1	0	12	1	5.8281
5	1	0	23	2	9.98003
6	1	0	17	2	7.8641
7	1	0	25	2	10.6985
11	1	0	31	3	12.5349
4	1	0	30	3	12.2556
1	2	0	14	1	6.86613
5	2	0	40	3	15.4491
6	2	0	18	2	8.22352
11	2	0	34	3	13.5728
4	2	0	21	2	9.42085
1	0	1	24	2	10.2593
5	0	1	53	3	19.2015
6	0	1	17	2	7.8641
7	0	1	57	4	20.2798
11	0	1	57	4	20.2798
4	0	1	52	4	19.0022
1	1	1	39	4	15.1299
5	1	1	49	4	17.9639
6	1	1	27	3	11.3773
7	1	1	23	2	9.98003
11	1	1	39	3	15.1299
1	2	1	15	2	7.22517
5	2	1	50	3	18.3234
6	2	1	45	3	16.9261
7	2	1	39	3	15.1299
11	2	1	43	3	16.2076
4	2	1	55	3	19.6806

## Sheet: air_trials
Rat ID	Treatment	Exposure number	Rewards (no)	Latency (s)
1	0	0	20	286
5	0	0	20	430
7	0	0	20	490
6	0	0	20	408
11	0	0	20	465
4	0	0	20	572
1	0	1	20	335
5	0	1	20	380
7	0	1	20	495
6	0	1	20	379
11	0	1	20	442
4	0	1	20	466
1	0	2	20	311
5	0	2	20	421
7	0	2	20	440
6	0	2	20	366
11	0	2	20	427
4	0	2	20	443
1	1	0	20	280
5	1	0	20	422
7	1	0	19	407
6	1	0	20	386
11	1	0	20	381
4	1	0	20	469
1	1	1	20	236
5	1	1	20	337
7	1	1	20	429
6	1	1	20	375
11	1	1	20	386
4	1	1	20	453
1	1	2	20	288
5	1	2	20	393
7	1	2	20	501
6	1	2	20	429
11	1	2	20	393
4	1	2	20	465

## Sheet: Open_field
Rat ID	Treatment	Line-crossing (no)	Test time (s)	Rate line-crossing
1	0	139	299.73	0.463751
1	1	135	307.42	0.439139
4	0	104	301.9	0.344485
4	1	248	299.84	0.827108
5	0	37	301.6	0.122679
5	1	85	300.39	0.282965
6	0	45	301.58	0.149214
6	1	64	301	0.212625
7	0	54	300.25	0.17985
7	1	125	300.78	0.415586
11	0	41	301.01	0.136208
11	1	47	301.47	0.155903

## Sheet: Elevated_plus_maze
Rat ID	Treatment	Open arm time (s)	Open arm entries (no)
1	0	11.937	3
1	1	28.891	4
4	0	9.945	2
4	1	25.228	7
5	0	28.665	4
5	1	37.866	6
6	0	9.303	2
6	1	9.778	2
7	0	17.95	3
7	1	15.75	2
11	0	0	0
11	1	18.015	3
